# Supplementary material for: NLRX1 inhibits the early stages of CNS inflammation and prevents the onset of spontaneous autoimmunity
Source: PLoS Biol. 2019 Sep 16;17(9):e3000451. doi: 10.1371/journal.pbio.3000451 (PMC6762215; doi:10.1371/journal.pbio.3000451)
Supplement: S1 Table — Nlrx1−/−, nucleotide-binding, leucine-rich repeat containing X1 knockout. (XLSX) [file pbio.3000451.s001.xlsx]

## Sheet: Sheet1
Genotype	Antigen	Strain	Incidence	Clinical sign	Reference
Models with CD4 T cells involvement
MBP TCR transgenic	MBP Ac1-11	B10.PL mouse/I-Au	14-44%	Paralysis	[45]
MBP TCR transgenic/Rag-/-	MBP Ac1-9	B10.PL mouse/I-Au	1	Paralysis	[46]
Humanized MBP TCR transgenic /Rag-/-	MBP 84-102	Human/HLA DR2, C57BL/6	1	Paralysis	[47]
PLP TCR transgenic	PLP 139-151	SJL/J mouse/	83%, 45%	Paralysis	[23]
		I-As
Humanized MBP TCR transgenic /Rag-/-	MBP 85–99	Human/HLA-DR2b	0.864	Severe Paralysis	[48]
NOD TCR Transgenic	MOG 35-55	NOD mouse/	0.64	Optic neuritis; Paralysis	[49]
		I-Ag7
MOG TCR Transgenic (2D2)	MOG 35-55	C57BL/6 mouse/I-Ab	0.04	Optic neuritis; Paralysis	[19]
Tob1-/-2D2	MOG 35-55	C57BL/6 mouse/I-Ab	0.44	Paralysis	[50]
Tbet-/-2D2	MOG 35-55	C57BL/6 mouse/I-Ab	0	Paralysis	[26]
Models with CD4 T cells and B cells involvement
IgHMOG 2D2	MOG 35-55	C57BL/6 mouse/I-Ab	0.511	Optic neuritis; Paralysis	[51]
Il-21R-/- IgHMOG 2D2	MOG 35-55	C57BL/6 mouse/I-Ab	0.25	Optic neuritis; Paralysis	[52]
Models with CD4 T cells and cytokine involvement
Tnfr-/-2D2	MOG 35-55	C57BL/6 mouse/I-Ab	92% female, 8% male	Paralysis	[22]
Tnf-/-2D2	MOG 35-55	C57BL/6 mouse/I-Ab	0.079	Paralysis	[22]
Model with CD4 T cells and innate receptor involvement
Nlrx1-/-2D2	MOG 35-55	C57BL/6J	0.54	Paralysis	Current study
