# Supplementary material for: NLRX1 inhibits the early stages of CNS inflammation and prevents the onset of spontaneous autoimmunity
Source: PLoS Biol. 2019 Sep 16;17(9):e3000451. doi: 10.1371/journal.pbio.3000451 (PMC6762215; doi:10.1371/journal.pbio.3000451)
Supplement: S2 Table — *MS disease modifying drugs including teriflumonide, n = 4; dimethyl fumarate, n = 3; fingolimod, n = 1; natalizumab, n = 1; glatiramer acetate, n = 1; interferon beta-1a, n = 4. MS, multiple sclerosis; RRMS, replacing remitting MS. (XLSX) [file pbio.3000451.s002.xlsx]

## Sheet: Sheet1
Characteristics	Healthy (n=32)	MS (n=18)
Sex (female/male)	18/14	13/5
Age (year)	30.15± 11.74	40.11± 11.68
Duration of MS (year)	-	9.27± 6.80
Type of MS	-	RRMS
Treated with MS disease modifying drugs* (n)	-	14
