# Supplementary material for: NLRX1 inhibits the early stages of CNS inflammation and prevents the onset of spontaneous autoimmunity
Source: PLoS Biol. 2019 Sep 16;17(9):e3000451. doi: 10.1371/journal.pbio.3000451 (PMC6762215; doi:10.1371/journal.pbio.3000451)
Supplement: S3 Table — Genomic coordinates from NCBI Build 37.1 (hg19) and dbSNP refSNP (rs) identifiers from build 150 are provided. Estimated effect on protein function was assessed with CADD phred-scale scores. Sample counts and/or minor allele frequency (MAF) for the Genome Aggregation Database (gnomAD), MS patients, and healthy controls are given. CADD, Combined Annotation Dependent Depletion; dbSNP, Single Nucleotide Polymorphism Database; hg19, human genome version 19; MAF, minor allele frequency; MS, multiple sclerosis; NA, not available; NLRX1, nucleotide-binding, leucine-rich repeat containing X1; refSNP (rs), reference SNP. (XLSX) [file pbio.3000451.s003.xlsx]

## Sheet: Sheet1
Chromosome: Position	Reference: alternate	cDNA change	Amino acid change	dbSNP ID	CADD phred	GnomAD MAF	MS	Controls
							MAF (n)	MAF (n)
11:119044474	G:C	c.516G>C	p.K172N	NA	25.7	4×10-6	0.0002 (1)	0 (0)
11:119044524	C:T	c.566C>T	p.P189L	rs375942096	24.8	4×10-5	0.0002 (1)	0 (0)
11:119044532	G:T	c.574G>T	p.E192X	rs146286979	35	0.0002	0.0010 (5)	0.0005 (1)
11:119044668	T:A	c.710T>A	p.L237H	NA	23.4	NA	0.0002 (1)	0 (0)
11:119045723	C:T	c.1411C>T	p.R471W	rs145673513	29.8	0.0002	0.0006 (3)	0.0010 (2)
11:119053026	C:T	c.2578C>T	p.R860W	NA	22.2	4×10-6	0.0002 (1)	0 (0)
