# Supplementary material for: NLRX1 inhibits the early stages of CNS inflammation and prevents the onset of spontaneous autoimmunity
Source: PLoS Biol. 2019 Sep 16;17(9):e3000451. doi: 10.1371/journal.pbio.3000451 (PMC6762215; doi:10.1371/journal.pbio.3000451)
Supplement: S1 Data — (XLSX) [file pbio.3000451.s015.xlsx]

## Sheet: Fig 1
Fig 1C
	Time after onset (day)
	0	2	4	6	8
EAE score	1.5	2.5	3	4	4
	1	2	2.5	3	4
	2	1.5	2	2.5	3.5
	1	2.5	3.5	3	4
	1	2.5	4	3.5	4
	1.5	2	4	4
Average	1.33333	2.16667	3.16667	3.33333	3.9
S.D	0.408248	0.408248	0.816497	0.60553	0.223607
Fig 1E
	GFAP			Iba1			MBP
	Healthy (Nlrx1-/-2D2)	SpEAE (Nlrx1-/-2D2)		Healthy (Nlrx1-/-2D2)	SpEAE (Nlrx1-/-2D2)		Healthy (Nlrx1-/-2D2)	SpEAE (Nlrx1-/-2D2)
	8.8	14.72		1.294	7.1		44.79	30.5
	6.2	14.59		2.67	13.91		43.3	26.6
	7.64	18.6		1.85	11.96		32.9	15.39
	4.7	15.8		3.23	10.06		50.9	31.39
				1.68	10.812
					9.23
Average	6.835	15.9275		2.1448	10.512		42.9725	25.97
S.D	1.77677	1.86239		0.858342	2.90104		7.47688	7.3537
Fig 1F
	TNFa			CCR5			IL-1
	Healthy (Nlrx1-/-2D2)	SpEAE (Nlrx1-/-2D2)		Healthy (Nlrx1-/-2D2)	SpEAE (Nlrx1-/-2D2)		Healthy (Nlrx1-/-2D2)	SpEAE (Nlrx1-/-2D2)
	0.50698	4.31474		0.68302	1.97246		0.41466	3.03143
	0.80107	1.8		0.570382	5.38893		0.570382	7.06162
	0.933033	3.8		0.952638	2.26577		1.06437	5.42642
	1.24833	3.2		1.72907	2.17347		1.81504	5.2
	1.04247			1.90528			1.69349
	1.26576			0.939523			0.752623
	0.659754			0.784584			0.80107
	2.34567			1.13288			2.1177
Average	1.10038	3.27869		1.08717	2.95016		1.15367	5.17987
S.D	0.56911	1.08595		0.484811	1.63045		0.636696	1.65509
Fig 1I
	Healthy (Nlrx1-/-2D2)			SpEAE (Nlrx1-/-2D2)
	CD45high	CD45low	CD11b+MHCII	CD45high	CD45low	CD11b+MHCII
	5.99	14.5	4.66	47.6	30.5	20.94
	9.75	15.6	3.15	43.7	21.88	22.67
	12.4	30.4	2.51	37.9	14.2	26.02
	14.2	30	3.54	43.4	16.7	10.88
	5.83	21.1	1.92	40.7	12.7	21.76
	5.26	22.5	5.52	39.6	30.5
	11.7	22.9	3.2	38	21.88
	5.2	20.4	5.09	55.4	14.2
	5.2	26.3			16.7
	6.76	22.1			12.7
	14.2	26.9
Average	8.77182	22.9727	3.69875	43.2875	19.196	20.454
S.D	3.74051	5.17979	1.27216	5.88908	6.80477	5.68978
Fig 1L				Fig 1M
	Healthy (Nlrx1-/-2D2)	SpEAE (Nlrx1-/-2D2)			Healthy (Nlrx1-/-2D2)	SpEAE (Nlrx1-/-2D2)
	0.96	10.7			0.25	2.57
	0.32	20.12			0.32	8.73
	0.73	16.84			0.16	3.8
	1.05	20.49			0.21	2.04
	0.84	27.44			0.26	6.66
	1.07	13.26			0.84	1.57
	0.56	7.47				2.45
		10.98				3.93
		19.58				8.27
		6.58				7.85
Average	0.79	15.346		Average	0.34	4.787
S.D	0.275318	6.76272		S.D	0.250679	2.86241
Fig 1N
	Tbet (Sc: spinal cord)			Tbet (LN: lymph node)			Rorc (Sc: spinal cord)			Il-17 (LN: lymph node)
	Healthy (Nlrx1-/-2D2)	SpEAE (Nlrx1-/-2D2)		Healthy (Nlrx1-/-2D2)	SpEAE (Nlrx1-/-2D2)		Healthy (Nlrx1-/-2D2)	SpEAE (Nlrx1-/-2D2)		Healthy (Nlrx1-/-2D2)	SpEAE (Nlrx1-/-2D2)
	1.1	2.01		0.6	3.36		1.1	0.84		0.96	1.24
	0.7	2.48		0.6	7.16		0.91	0.67		0.44	5.31
	0.51	1.1		1.05	2.43		0.55	0.78		1.72	2.17
		1.46		1.05	7.41					1.44	3.36
				3.23	2.48					0.93	1.45
					2.69					0.7
Average	0.77	1.7625		1.306	4.255		0.853333	0.763333		1.03167	2.706
S.D	0.301164	0.701593		0.259808	2.50592		0.279344	0.0862168		0.643739	2.13266

## Sheet: Fig 2
Fig 2B
	2D2	Nlrx1-/-2D2)
	1	13
	9	15
	5	22
	10	10
	4	13
		7
		5
Average	5.8	12.1429
S.D	3.70135	4.50555
Fig 2C
	2D2	Nlrx1-/-2D2)
	3	3
	3	3
	4	4
	4	4
	4	4.5
	4	4.5
		4.5
		4
		4.5
		4
		4.5
		4
		4
		4
		5
		5
		5
		5
Average	3.66667	4.25
S.D	0.57735	0.57735
Fig 2D
	2D2	Nlrx1-/-2D2
	21.77	23.04
	13.7	36.4
	14.71	29.23
	25.68	45.23
		57.43
		25
Average	18.965	36.055
S.D	5.73831	9.55065
Fig 2F
	2D2		Nlrx1-/-2D2
	V11	CD19	V11	CD19
	16.01	6.42	10.7	13.9
	13.78	4.61	20.12	4.32
	6.22	1.72	16.84	10.47
	8.16	5.73	20.49	7.17
	13.78	2.56	27.44	4.1
			13.26	4.28
			7.47	2.41
			10.98
			19.58
			6.58
Average	11.59	4.208	15.346	6.66429
S.D	4.17524	2.01724	6.08675	4.1938
Fig 2G
	2D2			Nlrx1-/-2D2
	CD11b	MHCII	CD11b+MHCII	CD11b	MHCII	CD11b+MHCII
	7.22	2.45	1.34	47.98	15.74	20.94
	3.3	11.88	8.07	14.37	20.27	22.67
	1.9	10.39	3.5	16.82	26.14	26.02
	16.6	22.93		38.71	50.75	10.88
				12.03	15.42	21.76
				35.95
Average	7.255	11.9125	4.30333	27.6433	25.664	20.454
S.D	6.62441	8.43096	3.43617	16.4927	15.6085	6.51568

## Sheet: Fig 3
Fig 3A
							Brain
							Rag-/-	Rag-/- immunized	Nlrx1-/-Rag-/-	Nlrx1-/-Rag-/- immunized
							0.45	3.1	0.66	3.22
							0.98	0.88	1.33	6.27
							0.77	1.35	1.71	3.5
							0.88	1.11	1.13
							0.86	1.04	0.34
							0.35	1.48	0.44
							0.23	0.92	2.85
								0.95	0.53
								1.62
								0.71
						Average	0.645714	1.316	1.12375	4.33
						S.D	0.296246	0.775939	0.876802	1.68591
Fig 3B
	Brain
	Rag-/- immunized	Nlrx1-/-Rag-/- immunized
	2.41	2.32
	1.96	6.2
	2.74	3.54
	3.25
	1.39
	1.33
	2.8
	2.49
Average	2.29625	4.02
S.D	0.684396	1.98404
Fig 3D							Fig 3E
	Rag-/-	Nlrx1-/-Rag-/-						Rag-/-	Nlrx1-/-Rag-/-
	1	3						0.913949	5.85547
	2	4						4.17842	8.76253
	1.5	3.5						1.5	7
	0.5	1.5						2	5
Average	1.25	3					Average
S.D	0.645497	1.08012					S.D
Fig 3H
	Iba1			GFAP			MBP
	Rag-/-	Nlrx1-/-Rag-/-		Rag-/-	Nlrx1-/-Rag-/-		Rag-/-	Nlrx1-/-Rag-/-
	1.7	3.84		5.1	7.6		41.6	42.77
	1.9	5.8		3.3	8.3		35.99	30
	2.1	4.2		4	6		44	32
Average	1.9	4.61333		4.13333	7.3		40.53	34.9233
S.D	0.2	1.04333		0.907377	1.17898		4.1108	6.8686
Fig 3I
	Spinal cord			Brain			Spleen
	Rag-/-	Nlrx1-/-Rag-/-		Rag-/-	Nlrx1-/-Rag-/-		Rag-/-	Nlrx1-/-Rag-/-
	5	14.17		1.73	9.95		0.59	1.73
	10.14	12		4.37	6.93		1.32	1.11
	4	16		3.26	5.51		0.74	0.53
Average	6.38	14.0567		3.12	7.46333		0.883333	1.12333
S.D	3.29442	2.00241		1.32556	2.26754		0.38553	0.600111
Fig 3J
	Spinal cord			Brain			Spleen
	Rag-/-	Nlrx1-/-Rag-/-		Rag-/-	Nlrx1-/-Rag-/-		Rag-/-	Nlrx1-/-Rag-/-
	4.47	15.37		4.47	22.83		1.96	1.9
	10.38	28.65		12.38	24		4.72	4.9
	12	30		8.2	18		4.19	7.37
	5	35		6	13
Average	7.9625	27.255		7.7625	19.4575		3.62333	4.72333
S.D	3.7912	8.38092		3.43801	5.02765		1.46466	2.73928

## Sheet: Fig 4
Fig 4A
	CD45low			CD45high
	2D2	Nlrx1-/-2D2		2D2	Nlrx1-/-2D2
	20.08	27.55		1.18	3.39
	13.72	33.17		0.87	3.89
	5.24	42.58		0.4	6.13
	20.27	15.93		0.47	10
	18.56	25.54		0.54	3.81
	11.06	21.97		2.86	3.57
		39.94			4
		28.08			5.36
		20.44			8.11
Average	14.8217	28.3556		1.05333	5.36222
S.D	5.97464	9.2449		0.93213	2.58682
Fig 4B
	CD45low			CD45high
	2D2	Nlrx1-/-2D2		2D2	Nlrx1-/-2D2
	38.42	29.94		0.35	1.93
	32.71	33.25		0.23	1.18
	37.69	41.06		0.48	2.22
	13.84	29.3		0.18	3
	20.13	17.65		0.17	3.03
	49.23	11.13		2.7	9.25
	39.89	46.25			1.34
		38.1			1.45
		30.79			6.04
Average	33.13	30.83		0.685	3.27111
S.D	12.2131	12.2865		0.994158	2.79153
Fig 4C
	Spinal cord							Brain
	2D2			Nlrx1-/-2D2				2D2			Nlrx1-/-2D2
	CD11b	MHCII	CD11b+MHCII	CD11b	MHCII	CD11b+MHCII		CD11b	MHCII	CD11b+MHCII	CD11b	MHCII	CD11b+MHCII
	7.88	6	3.73	8.66	3.63	4.66		0.89	0.6	1.36	2.77	1.55	2.54
	12.68	2.04	1.09	11.1	3.27	3.15		1.71	0.13	1.2	2.91	2.27	2.59
	1.12	0.2	2.7	15	5.28	2.51		0.89	0.43	0.9	1.24	0.74	1.31
	0.8	0.5	2.9	7.32	6.66	3.54		2.26	0.25	1.05	1.64	1.1	2.33
	3	0.53	0.94	15.06	3.04	1.92		1.56	1.13	0.63	1.55	0.52	4.07
	4.47	1.99	1.25	6.4	2.34	5.52		2.97	0.49	2.96	4.82	3.53	1.79
	7.47	0.5	2.38	14.53	4.6	3.2					1.77	0.96	2.38
	1.99	1.7	2
Average	4.92625	1.6825	2.12375	11.1529	4.11714	3.5		1.71333	0.505	1.35	2.38571	1.52429	2.43
S.D	4.1295	1.89685	0.987709	3.76318	1.49024	1.23265		0.807135	0.349614	0.82772	1.33059	1.12519	0.938177
Fig 4D
	Spinal cord					Brain
	2D2		Nlrx1-/-2D2			2D2		Nlrx1-/-2D2
	V11	CD19	V11	CD19		V11	CD19	V11	CD19
	0.9	2.34	0.96	1.85		0.5	0.82	0.25	0.32
	1.22	1	0.73	1.03		0.46	0.87	0.32	0.71
	0.87	2.72	1.05	2.04		0.6	1.57	0.16	1.9
		0.75	0.84	1.2				0.21	1.23
		3.11	1.07	1.64				0.26	0.26
		2.3	0.56	1.68				0.84	1.76
									1.68
Average	0.996667	2.03667	0.868333	1.57333		0.52	1.08667	0.34	1.12286
S.D	0.193993	0.903549	0.165025	0.536749		0.072111	0.419325	0.0802081	0.823063
Fig 4E
	Iba1			Tnfα			Il-1β			NOS2			Ccr5			Ccl20
	2D2	Nlrx1-/-2D2		2D2	Nlrx1-/-2D2		2D2	Nlrx1-/-2D2		2D2	Nlrx1-/-2D2		2D2	Nlrx1-/-2D2		2D2	Nlrx1-/-2D2
	1.08674	1.23509		0.535887	1.90528		0.423373	1.10957		0.779165	0.959264		0.602904	2.11404		0.339151	1.40444
	1.43396	1.52626		0.521233	3.01049		0.574349	1.52626		1.59107	1.95884		0.986233	1.76541		0.817902	2.56685
	0.702222	2.01391		0.574349	3.50642		0.650671	2.8481		1.07923	1.53687		0.400535	2.94854		0.582367	3.05252
	1.48452	1.18921		1.23114	4.69134		1.00696	4.85678		0.558644	1.28343		1.70527	5.35171		1.11729	2.08493
	0.895025	1.7411		0.692555	3.91768		1.03527	4.53154		1.37554	2.20381		1.07177	5.89708		0.752623	2.44528
	0.678302			1.84038	4.75683		2.04202	2.01391		1.13288	1.77768		2.67585	2.90794		2.67585	2.8481
				2.11404	2.47941		2.23457	2.14355		0.82932			1.38511	2.42839		1.77768	0.97942
Average	1.04679	1.54111		1.0728	3.46678		1.13817	2.71853		1.04941	1.61998		1.2611	3.34473		1.15184	2.19736
S.D	0.35232	0.346858		0.668825	1.07935		0.720341	1.45564		0.358223	0.455472		0.763696	1.61961		0.813547	0.761301

## Sheet: Fig 5
Fig 5A
	2D2	Nlrx1-/-2D2
	58.1064	51.7233
	41.486	61.5979
	10.6711	44.9398
	19.0028	67.2234
	19.7855	61.0422
		54.3595
Average	29.8104	56.8143
S.D	19.4974	8.02563
Fig 5B
	2D2					Nlrx1-/-2D2
	Amigo2	C3	Gbp2	Ligp1	s100a10	Amigo2	C3	Gbp2	Ligp1	s100a10
	2.34567	2.37717	1.42405	1.86607	27.8576	13.9288	2.44528	2.12874	1.82766	1.01105
	3.53081	0.287175	0.650671	0.594604	41.9326	1.76541	8.39773	2.60268	2.15846	6.82108
	7.56846	0.632878	1.89212	0.136787	16.3362	15.1369	1.89212	2.8481	0.211686	13.2636
	6.40856	1.27456	0.959264	0.376312	11.4716	13.8326	9.12611	0.795536	0.959264	15.0273
	0.933033	0.95	1.07177	0.524858	15.8895	10.5	5.8	1.9	0.378929	4.85678
Average	4.15731	1.10436	1.19957	0.699725	22.6975	11.0327	5.53225	2.05501	1.1072	8.19596
S.D	2.77374	0.800459	0.475757	0.675181	12.3435	5.45981	3.31581	0.797602	0.862904	5.85259
Fig 5C
	WT							Nlrx1-/-
	Amigo2	C3	Gbp2	Fbln5	Ggta1	s100a10	Clcf1	Amigo2	C3	Gbp2	Fbln5	Ggta1	s100a10	Clcf1
	0.643941	1.04972	0.942785	0.864537	1.03886	0.99654	1.6449	3.5186	3.03143	3.04196	2.88786	1.27899	1.83401	1.31768
	1.38032	0.846745	0.803851	1.16473	0.891929	0.962594	0.677362	2.87787	2.71321	2.38667	1.61328	1.36131	2.43682	1.05555
	0.832199	0.913831	1.08298	0.993093	0.976032	0.867539	1.03383	1.58557	1.30134	1.24401	2.07053	1.10573	1.64148	0.971307
	1.35191	1.23114	1.21841	0.94	1.10573	1.20164	0.906262	1.00347	2.01	2.03496	1.28343	1.6644	1.12896	0.918913
	0.86	0.89	0.95	1.01	0.98	0.99	0.957935	2.89788	2.3	1.25266	1.91853	1.36131	1.67	1.19582
Average	1.01367	0.986288	0.999604	0.994473	0.99851	1.00366	1.04406	2.37668	2.2712	1.99205	1.95473	1.35435	1.74226	1.09185
S.D	0.370838	0.169688	0.178661	0.127516	0.0911108	0.140729	0.413407	1.15453	0.770707	0.748945	0.695472	0.233565	0.540314	0.177062
Fig 5D
	LPS				LPS+IFNg
GFAP	2.80889	6.27667	6.77396	6.72717	51.2685	80.4489	78.249
Hsbp1	1.49485	1.37554	1.53687	1.37554	0.190782	0.291183	0.124137	0.147624	0.106579
Steap4	2.20381	4.43828	1.8025		0.320856	0.408951	0.20166	0.339151	0.371131
Timp1	0.63728	0.668964	0.334482		0.30566	0.291183	0.248273	0.124137	0.089622
Amig2	2.88786	1.04247	3.34035	3.05252	12.996	22.0087	50.5626
C3	22.3159	49.5221	48.1679	22.4711	21.8566	29.8571	28.0514
Gpb2	2.54912	5.09824	2.9897	1.94531	8.75435	5.46416	15.6707
Ligp1	1.81504	2.36198	2.41162	2.56685	11.0043	13.4543	23.9176
Fbln5	7.46426	9.71356	19.2929	21.4068	8.1681	12.5534	15.1369
Ggta	2.78949	3.78423	2.25012	1.58008	12.8171	14.5203	24.761
S100a10	1.82766	1.53687	1.18099	1.51572	6.32033	5.77572	14.0257
Ptx3	8.87656	4.31691	0.664343	0.510506	3.83706	6.02099	1.1487	3.31728
Clcf1	2.17347	1.86607	1.1487	0.946058	1.29	8.1681	15.2813
Slc10	3.73213	4.08405	2.49666	1.13288	4.02782	5.31474	3.83706
Fig 5E
	WT Glia		Nlrx1-/-glia
	Untreated	LPS+IFNg	Untreated	LPS+IFNg
	1.20287	4.05269	1.35755	8.48656
	1.29759	4.62922	0.976504	6.08195
	0.501312	3.3878	0.666901	7.51671
		3.84688		12.3588
Average	1.00059	3.97915	1.00032	8.611
S.D	0.434974	0.621233	0.345942	1.20977
Fig 5F
	MO3.13					N2A
	WT Glia		Nlrx1-/-glia			WT Glia		Nlrx1-/-glia
	Untreated	LPS+IFNg	Untreated	LPS+IFNg		Untreated	LPS+IFNg	Untreated	LPS+IFNg
	8.49142	20.522	4.60295	59.1156		3.19298	12.2018	10.7818	20.4364
	14.7816	19.264	16.2579	22.9473		0	18.193	8.73636	24.1182
	3.39586	13.4495	3.04173	39.3509		0	13.114	11.3455	36.2636
	6.44051	21.6743	0	59.636		0	24.6053	0	39.6091
	11.4198	27.7425	2.09849	32.6507		0	29.1754	0	35.8818
	1.64096	5.19305	12.1272			0	6.19299	0.581815	32.4455
						12.4561	15.7807	13.5727	38.9909
Average	7.69502	17.9742	6.3547	42.7401		2.23559	17.0376	6.43117	32.5351
S.D	4.9282	7.76009	6.38649	16.2686		1.30353	8.50945	5.60048	7.55551
Fig 5G
	WT glia CM			Nlrx1-/-glia CM
	Annexin V	PI	Annexi V+PI	Annexin V	PI	Annexi V+PI
	8.85	7.58	0.8	16.85	12.64	1.57
	8.54	10.42	0.93	14.11	16.06	1.79
	11.95	12.42	1.53	20.47	16.16	2.69
	12.36	13.13	2.2	25.98	18.41	1.57
Average	10.425	10.8875	1.365	19.3525	15.8175	1.905
S.D	2.00862	2.48566	0.641067	5.12897	2.38003	0.53351
Fig 5H
	WT glia CM			Nlrx1-/-glia CM
	Annexin V	PI	Annexi V+PI	Annexin V	PI	Annexi V+PI
	8.82	7.93	0.59	15.27	10.96	0.96
	8.16	6.77	0.54	13.05	7.7	0.92
	8.68	8.15	0.7	11.77	6.34	0.7
	9.82	6.86	0.82	9.9	6.41	0.45
Average	8.87	7.4275	0.6625	12.4975	7.8525	0.7575
S.D	0.69407	0.71388	0.124466	2.25598	2.16397	0.234716

## Sheet: Fig 6
Fig 6A					Fig 6B				Fig 6C
	Healthy	MS			Healthy	MS			TNFa	NLRX1
	7.33603	7.80825			1.20581	0.41			0.54	7.80825
	2.00694	11.353			0.411796	0.35			0.45	11.353
	0.734584	4.27226			1.8025	0.69			0.9	4.27226
	0.666649	7.70076			0.678302	0.66			0.86	7.70076
	2.13613	6.84476			1.28343	0.88			1.15	6.84476
	1.07549	9.61309			0.426317	0.49			0.64	9.61309
	0.675955	4.09823			0.566442	0.28			0.36	4.09823
	0.526681	18.0634			0.238159	1.06			1.39	18.0634
	0.45219	7.13543			0.20166	0.39			0.5	7.14
	0.879649	2.59368			0.258816	0.37			1.69	15.19
	0.439825	7.64756			0.438303	1.30134			1.19	10.74
	0.64842	4.61075			0.441352	0.913831			0.888843	2.59368
	1.12117	7.97232			1.94531	0.368567			0.578344	4.61075
	0.809442	4.04181			1.56917	0.68302
	1.7593	2.81864			1.02101	5.6962
	1.78386	20.7494			0.757858	0.444421
	1.12896	15.1895			0.104386	3.94493
	3.23777	10.7406			1.43396	3.27161
	0.955945				1.18921
	0.155501				0.293209
	0.190122				2.49666
	1.14472				1.46409
	3.85038				1.79005
	1.13682				0.97942
	1.04608				1.95884
	1.13682				1.56917
	0.867539
	1.00347
	1.96564
	0.576343
Average	1.38161	8.51408			1.0202	1.23355			0.856707	8.46371
S.D	1.39335	5.12657			0.670614	1.50214			0.402381	4.50519
Fig 6F
Data is available at Annex (https://annex.can.ubc.ca/)

## Sheet: Fig S1
Fig S1A
	GFAP			Iba1			MBP
	2D2	Nlrx1-/-2D2		2D2	Nlrx1-/-2D2		2D2	Nlrx1-/-2D2
	8.8	7		2	1.294		55	44.79
	6.2	6.5		1.5	2.67		40	43.3
	7.64	8		1.4	1.85		35	32.9
	4.7	5		2.9	3.23		32	50.9
				2	1.68
Average	6.835	6.625		1.96	2.1448		40.5	42.9725
S.D	1.77677	1.25		0.685565	0.858342		10.2144	7.47688
Fig S1B
	IFNa							IFNb
	WT	Nlrx1-/-2D2	2D2	Nlrx1-/-2D2	2D2 spEAE	Nlrx1-/-2D2 spEAE		WT	Nlrx1-/-2D2	2D2	Nlrx1-/-2D2	2D2 spEAE	Nlrx1-/-2D2 spEAE
	3.38698	0.79664	2.13169	3.5603	3.41527	2.87189		0.84	2.08	0.66	1.62	0.81	2.45
	0.726986	1.18263	0.703197	4.08971	1.69584	1.85575		0.31	0.63	0.8	2.36	1.14	1.55
	2.04202	0.836246	4.00555	2.31659	2.28469	2.83235		2.39	0.69	1.21	0.96	1.95	6.02
	1	0.544121	1.62676	2.28469	2.0734	6.46209		4.14	0.71	0.86	0.52	1.61	20.82
	0.264255	0.272061	1.9752	3.03564	2.14652	3.63511		0.38	1.21	0.9	1.02	2.23	12.47
			2.23767	2.38171	4.06146	2.66106			1.16	0.73	1.43	7.36	6.73
			4.17565	2.93223		6.50703				2.66	0.84		21.56
			3.29893	2.50012		3.14269				1.12	0.66		6.82
Average	1.48405	0.72634	2.51933	2.88763	2.61287	3.746		1.612	1.08	1.1175	1.17625	2.51667	9.8025
S.D	1.24778	0.34088	1.20645	0.785006	0.648324	1.75578		1.64355	0.613824	0.202682	0.712095	0.579155	8.03846

## Sheet: Fig S3
Fig S3A
	2D2	Nlrx1-/-2D2	2D2 spEAE	Nlrx1-/-2D2 spEAE
	27.08	21.47	30.12	28.98
	22.09	25.37	22.19	10.76
	22.71	22.86	18.51	30.06
	23	30.15	17.71	19.03
	19	31.75	22.19	11.14
		24.45		27.81
		17		13
		17.6		15.28
		16.78		18.15
		38.33		21.51
Average	22.776	24.576	22.144	19.572
S.D	2.88564	4.48749	4.91139	9.30943
Fig S3B
	CD44						CD25
	2D2	Nlrx1-/-2D2	2D2 spEAE	Nlrx1-/-2D2 spEAE			2D2	Nlrx1-/-2D2	2D2 spEAE	Nlrx1-/-2D2 spEAE
	0.74	0.54	1.32	0.96			0.73	0.51	1.72	0.4
	1.21	0.5	0.86	1.06			1.34	0.38	0.81	0.52
	1.18	1.23	3.1	1.53			1.11	0.9	0.5	1.25
	0.94	1.01	0.73	1.2			0.93	0.74	1.02	0.79
		0.66		0.9				0.39		1.43
		0.85		0.47				0.37		0.46
		0.99		0.78				0.44		0.44
Average	1.0175	0.825714	1.5025	0.985714			1.0275	0.532857	1.0125	0.755714
S.D	0.220964	0.358236	1.09467	0.248646			0.259792	0.232289	0.517776	0.377094
Fig S3C
	Tbet						IL-17
	2D2	Nlrx1-/-2D2	2D2 spEAE	Nlrx1-/-2D2 spEAE			2D2	Nlrx1-/-2D2	2D2 spEAE	Nlrx1-/-2D2 spEAE
	1.19	0.6	1.08	3.36			0.61	0.96	2.69	1.24
	0.7	0.6	0.68	7.16			1.57	0.44	1.21	5.31
	1.79	1.05	1.3	2.43			1.41	1.72	4.1	2.17
	0.66	1.05	0.71	7.41			0.75	1.44		3.36
	1	3.23		2.48				0.93		1.45
				2.69				0.7
Average	1.068	1.306	0.9425	4.255			1.085	1.03167	2.66667	2.706
S.D	0.458988	1.09883	0.299819	2.50926			0.47564	0.496004	1.44514	1.675

## Sheet: Fig S4
Fig S4A
	CD4+CD69+ cells			CD4+CD25+ cells
	WT APC	Nlrx1-/- APC		WT APC	Nlrx1-/- APC
	14.79	10.72		2.45	1.37
	18.13	15.32		1.77	2.09
	10.71	10.62		2.76	2.55
Average	14.5433	12.22		2.32667	2.00333
S.D	3.71614	2.68514		0.506392	0.594755
Fig S4B
	WT APC	Nlrx1-/- APC
	19.84	18.89
	16.83	18.32
	14.96	23.4
Average	17.21	20.2033
S.D	2.46209	2.78303
Fig S4D
	Th1			Th17
	WT APC	Nlrx1-/- APC		WT APC	Nlrx1-/- APC
	36.22	34.53		6.72	4.57
	32.44	40.37		3.55	2.69
	40.96	42.09		6.81	7.1
Average	36.54	38.9967		5.69333	4.78667
S.D	4.269	3.96269		1.85673	2.21297

## Sheet: Fig S5
Fig S5A
	2D2	Nlrx1-/-2D2
	16.09	14.79
	12.06	18.13
	13.35	10.71
	12.68
	11.79
	9.65
Average	12.6033	14.5433
S.D	1.93215	3.03422
Fig S5B
	2D2			Nlrx1-/-2D2
	24	48	72	24	48	72
	2.84	8.58	13.28	2.45	9.35	14.72
	3.08	7	11.37	1.77	10.45	18.42
	2.52	9	9.07	2.76	8.6	11.01
	2.35		15.1			12.75
	2.46		15.32
	2.47		17.99
			18.92
Average	5.67429	18.145	21.6313	7.745	19.1	25.78
S.D	0.279643	1.05458	3.16322	0.506392	0.930502	3.18093
Fig S5C
	2D2	Nlrx1-/-2D2
	50.584	82.678
	48.694	73.39
	45.251	70.68
	61.269	81.726
	33.38	90.897
	31.879	92.023
	28.55	107.337
	41.051	90.332
	33.715	69.164
	33.715	95.331
	33.715	71.932
		74.209
		77.659
		77.659
Average	40.1639	82.5012
S.D	10.1378	12.1963
1.52587
Fig S5D
	2D2	Nlrx1-/-2D2
	19.84	22.2
	16.83	21.82
	14.96	29.05
		20.74
		20.9
Average	17.21	22.942
S.D	2.46209	4.06898
Fig S5F
	2D2	Nlrx1-/-2D2
	55.342	79.163
	55.625	66.529
	52.852	65.678
		61.616
Average	54.6063	68.2465
S.D	1.52587	7.5519
Fig S5G
	2D2	Nlrx1-/-2D2
	1.36	2.36
	1.16	3.66
	1	3.99
	1.2	3.72
Average	1.18	3.4325
S.D	0.128062	0.631561
Fig S5H
	Th1			Th17
	2D2	Nlrx1-/-2D2		2D2	Nlrx1-/-2D2
	26.99	36.22		2.51	6.72
	24.63	32.44		2.45	3.55
	27	40.96		3	6.81
		34.53			4.57
		40.37			7.1
		42.09
Average	26.2067	37.7683		2.65333	5.75
S.D	1.36544	4.269		0.301717	1.85673

[truncated: 4 more sheets: Fig S6, Fig S7, Fig S8, Western blot images]
